# Supplementary material for: EpCAMhigh and EpCAMlow circulating tumor cells in metastatic prostate and breast cancer patients
Source: Oncotarget. 2018 Nov 2;9(86):35705–16. doi: 10.18632/oncotarget.26298 (PMC6235023; doi:10.18632/oncotarget.26298)
Supplement: Supplementary file 2 [file oncotarget-09-35705-s002.xlsx]

## Sheet: Sheet1
Patient #	Cancer location	CellSearch EpCAMhigh CTC	Microsieve EpCAMlow CTC
1	Prostate	0	5
2	Prostate	370	0
3	Prostate	11	0
4	Prostate	156	6
5	Prostate	0	1
6	Prostate	30	5
7	Prostate	37	6
8	Prostate	0	8
9	Prostate	1	8
10	Prostate	2	4
11	Prostate	955	14
12	Prostate	97	11
13	Prostate	21	5
14	Prostate	33	15
15	Prostate	34	3
16	Prostate	0	2
17	Prostate	2	3
18	Prostate	1	0
19	Prostate	27	2
20	Prostate	0	NA
21	Prostate	36	0
22	Prostate	4	NA
23	Prostate	118	NA
24	Prostate	65	1
25	Prostate	0	0
26	Prostate	23	0
27	Prostate	NA	0
28	Prostate	0	0
29	Prostate	4	2
30	Prostate	0	NA
31	Prostate	0	0
32	Prostate	10	2
33	Prostate	3	0
34	Prostate	1	NA
35	Prostate	66	0
36	Prostate	71	5
37	Prostate	24	0
38	Prostate	0	NA
39	Prostate	4	0
40	Prostate	11	NA
41	Prostate	3	NA
42	Prostate	2	0
43	Prostate	10	0
44	Prostate	2	NA
45	Prostate	7	0
46	Prostate	0	NA
47	Prostate	189	5
48	Prostate	29	5
49	Prostate	6	11
50	Prostate	731	NA
51	Prostate	6	0
52	Prostate	496	1
53	Prostate	19	13
54	Prostate	1	0
55	Prostate	0	0
56	Prostate	686	5
57	Prostate	362	8
58	Prostate	103	1
59	Prostate	0	1
60	Prostate	1	0
61	Prostate	0	0
62	Prostate	1740	1
63	Prostate	130	0
64	Prostate	232	NA
65	Prostate	46	0
66	Prostate	10	0
67	Prostate	4	NA
68	Prostate	3300	NA
69	Prostate	0	0
70	Prostate	0	0
71	Prostate	48	0
72	Prostate	14	1
73	Prostate	81	0
74	Prostate	247	0
75	Prostate	18	1
76	Prostate	129	0
77	Prostate	535	3
78	Prostate	108	1
79	Prostate	NA	0
80	Prostate	2	0
81	Prostate	3	NA
82	Prostate	0	0
83	Prostate	19	8
84	Prostate	1	0
85	Prostate	0	0
86	Prostate	5	5
87	Prostate	14	0
88	Prostate	1	2
89	Prostate	0	0
90	Prostate	6	0
91	Prostate	30	0
92	Prostate	65	0
93	Prostate	1281	2
94	Prostate	0	0
95	Prostate	6	1
96	Prostate	51	1
97	Prostate	1	9
98	Prostate	1	1
99	Prostate	0	24
100	Prostate	0	6
101	Prostate	0	1
102	Prostate	2	4
103	Prostate	0	6
104	Prostate	1	0
105	Prostate	156	7
106	Prostate	0	8
107	Prostate	0	1
108	Prostate	0	9
109	Breast	0	17
110	Breast	8	29
111	Breast	1	35
112	Breast	0	32
113	Breast	0	0
114	Breast	0	6
115	Breast	14	13
116	Breast	1	7
117	Breast	1	0
118	Breast	0	1
119	Breast	3	15
120	Breast	1	3
121	Breast	19	0
122	Breast	0	0
123	Breast	208	3
124	Breast	0	0
125	Breast	8	4
126	Breast	4	3
127	Breast	17	0
128	Breast	0	0
129	Breast	6	2
130	Breast	0	4
